# Supplementary material for: Joint DNA-RNA-based NGS for diagnosis and treatment of a rare CD47-MET fusion lung adenocarcinoma which was immunoresistant and savoltinib-sensitive: a case report
Source: Front Immunol. 2024 Jun 18;15:1386561. doi: 10.3389/fimmu.2024.1386561 (PMC11217332; doi:10.3389/fimmu.2024.1386561)
Supplement: Supplementary 4 — (xls). Table B1, Infiltration of various immune cells of Panel 1; Table B2, Infiltration of various immune cells of Panel 1 in ROI 1 and ROI 2; Table B3, Infiltration of various immune cells of Panel 2; Table B4, Infiltration of various immune cells of Panel 2 in ROI 1 and ROI 2; Table B5, Infiltration of various immune cells of Panel 3; Table B6, Infiltration of various immune cells of Panel 3 in ROI 1 and ROI 2; Table B7 Densities of various immune cells within and outside the boundaries of ROI 1 and ROI 2 at different distances (Panel 1); Table B8 Densities of various immune cells within and outside the boundaries of ROI 1 and ROI 2 at different distances (Panel 2); Table B9 Densities of various immune cells within and outside the boundaries of ROI 1 and ROI 2 at different distances (Panel 3). [file Table_2.xls]

## Sheet: Table B1
Infiltration of various immune cells in Panel 1
Sample	P1-Tonsil	Right lung specimen	Infiltrating Frequency	Infiltrating Density
Region Of Interest	ROI 01	ROI 01
Total cell count	47823	311513
Area ( μm²)	4.90376e+06	7.45404e+07
CD4+cell count	13550	33964
CD8+cell count	7870	21956
CD39+cell count	21900	132000
FOXP3+cell count	1523	2654
CD3+cell count	1525	29461
CD3+&CD4+cell count	1075	14509	0.0465759	0.000194646
CD3+&CD8+cell count	116	6811	0.0218643	9.13732e-05
CD3+&CD39+cell count	653	15638
CD3+&FOXP3+cell count	179	1628
CD3+&CD8-&FOXP3+cell count	175	1528
CD3+&CD8+&CD39+cell count	31	2839
CD3+&CD4+&FOXP3+cell count	126	1114	0.00357609
CD3+&CD8-&FOXP3+&CD39+cell count	136	1408
CD3+&CD4+&FOXP3+&CD39+cell count	95	1040
CD3+&CD8-&FOXP3-cell count	1234	21122
CD3+&CD8+&CD39-cell count	85	3972
CD3+&CD4+&FOXP3-cell count	949	13395
CD3+&CD8-&FOXP3+&CD39-cell count	39	120
CD3+&CD4+&FOXP3+&CD39-cell count	31	74
Tumor cell count	NA	79334
Stroma cell count	NA	232179
Tumor area（μm²）	NA	1.30446e+07
Stroma area（μm²）	NA	5.23581e+07
CD4+in Tumor cell count	NA	255
CD8+in Tumor cell count	NA	1588
CD39+in Tumor cell count	NA	7157
FOXP3+in Tumor cell count	NA	4
CD3+in Tumor cell count	NA	1102	0.0138906
CD3+&CD4+in Tumor cell count	NA	181	0.00228149
CD3+&CD8+in Tumor cell count	NA	261	0.00328989
CD3+&FOXP3+in Tumor cell count	NA	2
CD3+&CD8-&FOXP3+in Tumor cell count	NA	2
CD3+&CD8+&CD39+in Tumor cell count	NA	26
CD3+&CD4+&FOXP3+in Tumor cell count	NA	0
CD3+&CD8-&FOXP3+&CD39+in Tumor cell count	NA	2
CD3+&CD4+&FOXP3+&CD39+in Tumor cell count	NA	0
CD3+&CD8-&FOXP3-in Tumor cell count	NA	839
CD3+&CD8+&CD39-in Tumor cell count	NA	235
CD3+&CD4+&FOXP3-in Tumor cell count	NA	181
CD3+&CD8-&FOXP3+&CD39-in Tumor cell count	NA	0
CD3+&CD4+&FOXP3+&CD39-in Tumor cell count	NA	0
CD3+&CD39+in Tumor cell count	NA	219
CD4+in Stroma cell count	NA	33709
CD8+in Stroma cell count	NA	20368
CD39+in Stroma cell count	NA	124843
FXOP3+in Stroma cell count	NA	2650
CD3+in Stroma cell count	NA	28359
CD3+&CD4+in Stroma cell count	NA	14328	0.061711
CD3+&CD8+in Stroma cell count	NA	6550	0.028211
CD3+&CD39+in Stroma cell count	NA	15419
CD3+&FOXP3+in Stroma cell count	NA	1626
CD3+&CD8-&FOXP3+in Stroma cell count	NA	1526
CD3+&CD8+&CD39+in Stroma cell count	NA	2813
CD3+&CD4+&FOXP3+in Stroma cell count	NA	1114	0.00479802
CD3+&CD8-&FOXP3+&CD39+in Stroma cell count	NA	1406
CD3+&CD4+&FOXP3+&CD39+in Stroma cell count	NA	1040
CD3+&CD8-&FOXP3-in Stroma cell count	NA	20283
CD3+&CD8+&CD39-in Stroma cell count	NA	3737
CD3+&CD4+&FOXP3-in Stroma cell count	NA	13214
CD3+&CD8-&FOXP3+&CD39-in Stroma cell count	NA	120
CD3+&CD4+&FOXP3+&CD39-in Stroma cell count	NA	74

## Sheet: Table B2
Infiltration of various immune cells in ROI 1 and ROI 2
Sample	1 Z2225052 10	1 Z2225052 10	Infiltrating Frequency		Infiltrating Density
Region Of Interest	ROI 2	ROI 1	ROI 2	ROI 1	ROI 2	ROI 1
Total cell count	20826	58375
Total Area ( μm²)	3.55439e+06	9.60642e+06
CD3+&CD4+cell count	2108	1582	0.10122	0.0271006	0.000593069	0.000164682
CD3+&CD8+cell count	992	584	0.0476328	0.0100043	0.000279091	6.07927e-05
CD3+&CD8-&FOXP3+cell count	220	193	0.0105637	0.00330621
CD3+&CD8+&CD39+cell count	498	317	0.0239124	0.00543041
CD3+&CD4+&FOXP3+cell count	181	103	0.00869106	0.00176445	5.09229e-05	1.0722e-05
CD3+&CD8-&FOXP3+&CD39+cell count	217	189	0.0104197	0.00323769
CD3+&CD4+&FOXP3+&CD39+cell count	180	101	0.00864304	0.00173019
Tumor cell count	7892	41912
Tumor area（μm²）	1.06334e+06	5.63925e+06
CD3+&CD4+in Tumor cell count	2	39
CD3+&CD8+in Tumor cell count	16	25
CD3+&CD8-&FOXP3+in Tumor cell count	0	1
CD3+&CD8+&CD39+in Tumor cell count	0	5
CD3+&CD4+&FOXP3+in Tumor cell count	0	0
CD3+&CD8-&FOXP3+&CD39+in Tumor cell count	0	1
CD3+&CD4+&FOXP3+&CD39+in Tumor cell count	0	0

## Sheet: Table B3
Infiltration of various immune cells in Panel 2
Sample	P2-Tonsil	Right lung specimen	Infiltrating Frequency
Region Of Interest	Region 001	ROI 01
Total cell count	23705	357438
Area ( μm²)	2.72896e+06	8.01588e+07
CD163+cell count	1109	38783
CD8+cell count	5371	24960
PDL1+cell count	4308	39889
PD1+cell count	3525	6667
CD68+cell count	1707	18554
CD68+&CD163+cell count	267	12550	0.035111
CD68+&CD163-cell count	1440	6004
CD8+&PD1+cell count	494	735
CD8+&PDL1+cell count	791	4663	0.0130456
CD68+&PD1+cell count	181	243
CD68+&PDL1+cell count	689	6598	0.0184591
CD68+&CD163+&PD1+cell count	10	140
CD68+&CD163+&PDL1+cell count	94	5130
CD68+&CD163-&PD1+cell count	171	103
CD68+&CD163-&PDL1+cell count	595	1468
CD8+&PD1-cell count	4877	24225
CD8+&PDL1-cell count	4580	20297
CD68+&CD163+&PD1-cell count	257	12410
CD68+&CD163+&PDL1-cell count	173	7420
CD68+&CD163-&PD1-cell count	1269	5901
CD68+&CD163-&PDL1-cell count	845	4536
Tumor cell count	NA	84031
Stroma cell count	NA	273407
Tumor area ( μm²)	NA	1.10141e+07
Stroma area ( μm²)	NA	6.79248e+07
CD163+in Tumor	NA	261
CD8+in Tumor	NA	2877
PDL1+in Tumor	NA	20726
PD1+in Tumor	NA	952
CD68+in Tumor	NA	966
CD68+&CD163+in Tumor	NA	30	0.000357011
CD68+&CD163-in Tumor	NA	936
CD8+&PD1+in Tumor	NA	74
CD8+&PDL1+in Tumor	NA	1575	0.0187431
CD68+&PD1+in Tumor	NA	17
CD68+&PDL1+in Tumor	NA	563	0.00669991
CD68+&CD163+&PD1+in Tumor	NA	0
CD68+&CD163+&PDL1+in Tumor	NA	11
CD68+&CD163-&PD1+in Tumor	NA	17
CD68+&CD163-&PDL1+in Tumor	NA	552
CD8+&PD1-in Tumor	NA	2803
CD8+&PDL1-in Tumor	NA	1302
CD68+&CD163+&PD1-in Tumor	NA	30
CD68+&CD163+&PDL1-in Tumor	NA	19
CD68+&CD163-&PD1-in Tumor	NA	919
CD68+&CD163-&PDL1-in Tumor	NA	384
CD163+in Stroma cell count	NA	38522
CD8+in Stroma cell count	NA	22083
PDL1+in Stroma cell count	NA	19163
PD1+in Stroma cell count	NA	5715
CD68+in Stroma cell count	NA	17588
CD68+&CD163+in Stroma cell count	NA	12520	0.0457925
CD68+&CD163-in Stroma cell count	NA	5068
CD8+&PD1+in Stroma cell count	NA	661
CD8+&PDL1+in Stroma cell count	NA	3088
CD68+&PD1+in Stroma cell count	NA	226
CD68+&PDL1+in Stroma cell count	NA	6035
CD68+&CD163+&PD1+in Stroma cell count	NA	140
CD68+&CD163+&PDL1+in Stroma cell count	NA	5119
CD68+&CD163-&PD1+in Stroma cell count	NA	86
CD68+&CD163-&PDL1+in Stroma cell count	NA	916
CD8+&PD1-in Stroma cell count	NA	21422
CD8+&PDL1-in Stroma cell count	NA	18995
CD8+&CD163+PD1-in Stroma cell count	NA	12380
CD8+&CD163+PDL1-in Stroma cell count	NA	7401
CD8+&CD163-PD1-in Stroma cell count	NA	4982
CD8+&CD163-PDL1-in Stroma cell count	NA	4152

## Sheet: Table B4
Infiltration of various immune cells in ROI 1 and ROI 2
Sample	1 Z2225052 10	1 Z2225052 10	Infiltrating Frequency		Infiltrating Density
Region Of Interest	ROI 1	ROI 2	ROI 2	ROI 1	ROI 2	ROI 1
Total cell count	63230	30030
Area ( μm²)	9.73492e+06	4.83286e+06
PD-1+cell count	640	795			0.000164499	6.57427e-05
PD-L1+cell count	13069	10558			0.00218463	0.00134249
CD68+&CD163+cell count	1392	1628	0.0220149	0.0542125	0.00014299	0.00033686
CD68+&CD163-cell count	696	940	0.0110074	0.031302	7.14952e-05	0.000194502
CD8+&PD1+cell count	54	129	0.000854025	0.0042957	7.14952e-05	2.66923e-05
CD8+&PDL1+cell count	645	1317	0.0102009	0.0438561	6.62563e-05	0.000272509
CD68+&PD1+cell count	35	52	0.000553535	0.0017316	3.5953e-06	1.07597e-05
CD68+&PDL1+cell count	665	1161	0.0105172	0.0386613	6.83107e-05	0.00024023
CD68+&CD163+&PD1+cell count	24	34	0.000379567	0.0011322	2.46535e-06	7.03517e-06
CD68+&CD163+&PDL1+cell count	496	690	0.00784438	0.022977	5.09506e-05	0.000142773
CD68+&CD163-&PD1+cell count	11	18	0.000173968	0.000599401	1.12995e-06	3.7245e-06
CD68+&CD163-&PDL1+cell count	169	471	0.00267278	0.0156843	1.73602e-05	9.74578e-05
Tumor cell count	43861	16195
Tumor area ( μm²)	5.47869e+06	2.35285e+06
CD68+&CD163+in Tumor	13	5
CD68+&CD163-in Tumor	153	358
CD8+&PD1+in Tumor	6	20
CD8+&PDL1+in Tumor	162	648
CD68+&PD1+in Tumor	2	5
CD68+&PDL1+in Tumor	62	276
CD68+&CD163+&PD1+in Tumor	0	0
CD68+&CD163+&PDL1+in Tumor	2	3
CD68+&CD163-&PD1+in Tumor	2	5
CD68+&CD163-&PDL1+in Tumor	60	273

## Sheet: Table B5
Infiltration of various immune cells in Panel 3
Sample	P3-Tonsil	Right lung specimen
Region Of Interest	ROI 01	ROI 01
Total cell count	47079	343421
Area ( μm²)	4.6186e+06	7.09555e+07
CD16+ cell count	1164	26843
TIM-3+ cell count	15176	52213
CD56+ cell count	64	1046
LAG-3+ cell count	4170	11379
CD56+&CD16+ cell count	1	35
TIM-3+&LAG-3+ cell count	1356	4051
Tumor cell count	NA	50785
Stroma cell count	NA	292636
Tumor area ( μm²)	NA	6.96158e+06
Stroma area ( μm²)	NA	5.56253e+07
CD16+Tumor cell count	NA	524
TIM-3+Tumor cell count	NA	4667
CD56+Tumor cell count	NA	82
LAG-3+Tumor cell count	NA	1220
CD56+&CD16+Tumor cell count	NA	0
TIM-3+&LAG-3+Tumor cell count	NA	462
CD16+Stroma cell count	NA	26319
TIM-3+Stroma cell count	NA	47546
CD56+Stroma cell count	NA	964
LAG-3+Stroma cell count	NA	10159
CD56+&CD16+Stroma cell count	NA	35
TIM-3+&LAG-3+Stroma cell count	NA	3589

## Sheet: Table B6
Infiltration of various immune cells in ROI 1 and ROI 2
Sample	1 Z2225052 10	1 Z2225052 10	Infiltrating Frequency		Infiltrating Density
Region Of Interest	ROI 2	ROI 1	ROI 2	ROI 1	ROI 2	ROI 1
Total cell count	30500	57121
CD16+ cell count	2052	5579
TIM-3+ cell count	7720	6653	0.253115	0.116472	0.00141642	0.000671626
CD56+ cell count	1695	614
LAG-3+ cell count	2117	1214	0.0694098	0.0212531	0.000388414	0.000122554
CD56+&CD16+ cell count	111	47	0.00363934	0.000822815	2.03656e-05	4.74469e-06
TIM-3+&LAG-3+ cell count	942	408
Area ( μm²)	5.45037e+06	9.90581e+06
Tumor cell count	12241	26573
Stroma cell count	18259	30548
Tumor area( μm²)	1.89557e+06	3.30677e+06
Stroma area( μm²)	2.81643e+06	5.18433e+06
CD16+Tumor cell count	64	356
TIM-3+Tumor cell count	991	719
CD56+Tumor cell count	79	85
LAG-3+Tumor cell count	417	159
CD56+&CD16+Tumor cell count	0	1
TIM-3+&LAG-3+Tumor cell count	143	22
CD16+Stroma cell count	1988	5223
TIM-3+Stroma cell count	6729	5934
CD56+Stroma cell count	1616	529
LAG-3+Stroma cell count	1700	1055
CD56+&CD16+Stroma cell count	111	46
TIM-3+&LAG-3+Stroma cell count	799	386

## Sheet: Table B7
Table
Sample（Panel 1）	Right lung specimen	Infiltrating Density			Infiltrating Density
Region Of Interest	ROI 01			ROI 1
CD3+&CD4+in region 1 outside (0-200μm) cell count	667		CD3+&CD4+in region 1 inside (0-200μm) cell count	790
CD3+&CD4+in region 1 outside (200-400μm) cell count	599		CD3+&CD4+in region 1 inside (200-400μm) cell count	494
CD3+&CD4+in region 1 outside (400-600μm) cell count	648		CD3+&CD4+in region 1 inside (400-600μm) cell count	172
CD3+&CD4+in region 1 outside (600-800μm) cell count	754	0.000236128	CD3+&CD4+in region 1 inside (600-800μm) cell count	137	7.86027e-05
CD3+&CD4+in region 1 outside (800-1000μm) cell count	585		CD3+&CD4+in region 1 inside (800-1000μm) cell count	66
CD3+&CD8+in region 1 outside (0-200μm) cell count	390		CD3+&CD8+in region 1 inside (0-200μm) cell count	312
CD3+&CD8+in region 1 outside (200-400μm) cell count	331		CD3+&CD8+in region 1 inside (200-400μm) cell count	175
CD3+&CD8+in region 1 outside (400-600μm) cell count	359		CD3+&CD8+in region 1 inside (400-600μm) cell count	76
CD3+&CD8+in region 1 outside (600-800μm) cell count	388	0.000121509	CD3+&CD8+in region 1 inside (600-800μm) cell count	50	2.86871e-05
CD3+&CD8+in region 1 outside (800-1000μm) cell count	262		CD3+&CD8+in region 1 inside (800-1000μm) cell count	28
CD3+&CD8-FXOP3+in region 1 outside (0-200μm) cell count	49		CD3+&CD8-&FOXP3+in region 1 inside (0-200μm) cell count	83
CD3+&CD8-FXOP3+in region 1 outside (200-400μm) cell count	57		CD3+&CD8-&FOXP3+in region 1 inside (200-400μm) cell count	43
CD3+&CD8-FXOP3+in region 1 outside (400-600μm) cell count	38		CD3+&CD8-&FOXP3+in region 1 inside (400-600μm) cell count	39
CD3+&CD8-FXOP3+in region 1 outside (600-800μm) cell count	61		CD3+&CD8-&FOXP3+in region 1 inside (600-800μm) cell count	25
CD3+&CD8-FXOP3+in region 1 outside (800-1000μm) cell count	42		CD3+&CD8-&FOXP3+in region 1 inside (800-1000μm) cell count	22
CD3+&CD8+CD39+in region 1 outside (0-200μm) cell count	159		CD3+&CD8+&CD39+in region 1 inside (0-200μm) cell count	163
CD3+&CD8+CD39+in region 1 outside (200-400μm) cell count	115		CD3+&CD8+&CD39+in region 1 inside (200-400μm) cell count	88
CD3+&CD8+CD39+in region 1 outside (400-600μm) cell count	130		CD3+&CD8+&CD39+in region 1 inside (400-600μm) cell count	39
CD3+&CD8+CD39+in region 1 outside (600-800μm) cell count	142		CD3+&CD8+&CD39+in region 1 inside (600-800μm) cell count	27
CD3+&CD8+CD39+in region 1 outside (800-1000μm) cell count	92		CD3+&CD8+&CD39+in region 1 inside (800-1000μm) cell count	10
CD3+&CD4+FOXP3+in region 1 outside (0-200μm) cell count	38		CD3+&CD8-&FOXP3+&CD39+in region 1 inside (0-200μm) cell count	82
CD3+&CD4+FOXP3+in region 1 outside (200-400μm) cell count	51		CD3+&CD8-&FOXP3+&CD39+in region 1 inside (200-400μm) cell count	43
CD3+&CD4+FOXP3+in region 1 outside (400-600μm) cell count	30		CD3+&CD8-&FOXP3+&CD39+in region 1 inside (400-600μm) cell count	36
CD3+&CD4+FOXP3+in region 1 outside (600-800μm) cell count	51	1.59715e-05	CD3+&CD8-&FOXP3+&CD39+in region 1 inside (600-800μm) cell count	25	1.43436e-05
CD3+&CD4+FOXP3+in region 1 outside (800-1000μm) cell count	33		CD3+&CD8-&FOXP3+&CD39+in region 1 inside (800-1000μm) cell count	22
CD3+&CD8-&FOXP3+&CD39+in region 1 outside (0-200μm) cell count	44		CD3+&CD4+&FOXP3+&CD39+in region 1 inside (0-200μm) cell count	67
CD3+&CD8-&FOXP3+&CD39+in region 1 outside (200-400μm) cell count	51		CD3+&CD4+&FOXP3+&CD39+in region 1 inside (200-400μm) cell count	24
CD3+&CD8-&FOXP3+&CD39+in region 1 outside (400-600μm) cell count	33		CD3+&CD4+&FOXP3+&CD39+in region 1 inside (400-600μm) cell count	8
CD3+&CD8-&FOXP3+&CD39+in region 1 outside (600-800μm) cell count	56		CD3+&CD4+&FOXP3+&CD39+in region 1 inside (600-800μm) cell count	11
CD3+&CD8-&FOXP3+&CD39+in region 1 outside (800-1000μm) cell count	39		CD3+&CD4+&FOXP3+&CD39+in region 1 inside (800-1000μm) cell count	8
CD3+&CD4+&FOXP3+&CD39+in region 1 outside (0-200μm) cell count	36		CD3+&CD4+&FOXP3+in region 1 inside (0-200μm) cell count	67
CD3+&CD4+&FOXP3+&CD39+in region 1 outside (200-400μm) cell count	46		CD3+&CD4+&FOXP3+in region 1 inside (200-400μm) cell count	24
CD3+&CD4+&FOXP3+&CD39+in region 1 outside (400-600μm) cell count	25		CD3+&CD4+&FOXP3+in region 1 inside (400-600μm) cell count	10
CD3+&CD4+&FOXP3+&CD39+in region 1 outside (600-800μm) cell count	46		CD3+&CD4+&FOXP3+in region 1 inside (600-800μm) cell count	11
CD3+&CD4+&FOXP3+&CD39+in region 1 outside (800-1000μm) cell count	30		CD3+&CD4+&FOXP3+in region 1 inside (800-1000μm) cell count	8
Region Of Interest	ROI 02			ROI 2
CD3+&CD4+in region 2 outside (0-200μm) cell count	556		CD3+&CD4+in region 2 inside (0-200μm) cell count	658
CD3+&CD4+in region 2 outside (200-400μm) cell count	470		CD3+&CD4+in region inside (200-400μm) cell count	729
CD3+&CD4+in region 2 outside (400-600μm) cell count	685		CD3+&CD4+in region 2 inside (400-600μm) cell count	306
CD3+&CD4+in region 2 outside (600-800μm) cell count	643	0.000273114	CD3+&CD4+in region 2 inside (600-800μm) cell count	451	0.000908916
CD3+&CD4+in region 2 outside (800-1000μm) cell count	750		CD3+&CD4+in region 2 inside (800-1000μm) cell count	132
CD3+&CD8+in region 2 outside (0-200μm) cell count	285		CD3+&CD8+in region 2 inside (0-200μm) cell count	301
CD3+&CD8+in region 2 outside (200-400μm) cell count	244		CD3+&CD8+in region 2 inside (200-400μm) cell count	327
CD3+&CD8+in region 2 outside (400-600μm) cell count	283		CD3+&CD8+in region 2 inside (400-600μm) cell count	203
CD3+&CD8+in region 2 outside (600-800μm) cell count	303	0.000128699	CD3+&CD8+in region 2 inside (600-800μm) cell count	204	0.000411128
CD3+&CD8+in region 2 outside (800-1000μm) cell count	307		CD3+&CD8+in region 2 inside (800-1000μm) cell count	48
CD3+&CD8-&FOXP3+in region 2 outside (0-200μm) cell count	72		CD3+&CD8-&FOXP3+in region 2 inside (0-200μm) cell count	78
CD3+&CD8-&FOXP3+in region 2 outside (200-400μm) cell count	82		CD3+&CD8-&FOXP3+in region 2 inside (200-400μm) cell count	77
CD3+&CD8-&FOXP3+in region 2 outside (400-600μm) cell count	88		CD3+&CD8-&FOXP3+in region 2 inside (400-600μm) cell count	54
CD3+&CD8-&FOXP3+in region 2 outside (600-800μm) cell count	71		CD3+&CD8-&FOXP3+in region 2 inside (600-800μm) cell count	44
CD3+&CD8-&FOXP3+in region 2 outside (800-1000μm) cell count	64		CD3+&CD8-&FOXP3+in region 2 inside (800-1000μm) cell count	19
CD3+&CD8+&CD39+in region 2 outside (0-200μm) cell count	131		CD3+&CD8+&CD39+in region 2 inside (0-200μm) cell count	149
CD3+&CD8+&CD39+in region 2 outside (200-400μm) cell count	80		CD3+&CD8+&CD39+in region 2 inside (200-400μm) cell count	183
CD3+&CD8+&CD39+in region 2 outside (400-600μm) cell count	108		CD3+&CD8+&CD39+in region 2 inside (400-600μm) cell count	106
CD3+&CD8+&CD39+in region 2 outside (600-800μm) cell count	130		CD3+&CD8+&CD39+in region 2 inside (600-800μm) cell count	115
CD3+&CD8+&CD39+in region 2 outside (800-1000μm) cell count	126		CD3+&CD8+&CD39+in region 2 inside (800-1000μm) cell count	25
CD3+&CD4+&FOXP3+in region 2 outside (0-200μm) cell count	60	2.5485e-05	CD3+&CD4+&FOXP3+in region 2 inside (0-200μm) cell count	67	0.000135027
CD3+&CD4+&FOXP3+in region 2 outside (200-400μm) cell count	58		CD3+&CD4+&FOXP3+in region 2 inside (200-400μm) cell count	68
CD3+&CD4+&FOXP3+in region 2 outside (400-600μm) cell count	72		CD3+&CD4+&FOXP3+in region 2 inside (400-600μm) cell count	37
CD3+&CD4+&FOXP3+in region 2 outside (600-800μm) cell count	54		CD3+&CD4+&FOXP3+in region 2 inside (600-800μm) cell count	39
CD3+&CD4+&FOXP3+in region 2 outside (800-1000μm) cell count	45		CD3+&CD4+&FOXP3+in region 2 inside (800-1000μm) cell count	13
CD3+&CD8-&FOXP3+&CD39+in region 2 outside (0-200μm) cell count	68		CD3+&CD8-&FOXP3+&CD39+in region 2 inside (0-200μm) cell count	76
CD3+&CD8-&FOXP3+&CD39+in region 2 outside (200-400μm) cell count	79		CD3+&CD8-&FOXP3+&CD39+in region 2 inside (200-400μm) cell count	76
CD3+&CD8-&FOXP3+&CD39+in region 2 outside (400-600μm) cell count	84		CD3+&CD8-&FOXP3+&CD39+in region 2 inside (400-600μm) cell count	53
CD3+&CD8-&FOXP3+&CD39+in region 2 outside (600-800μm) cell count	68		CD3+&CD8-&FOXP3+&CD39+in region 2 inside (600-800μm) cell count	44
CD3+&CD8-&FOXP3+&CD39+in region 2 outside (800-1000μm) cell count	64		CD3+&CD8-&FOXP3+&CD39+in region 2 inside (800-1000μm) cell count	19
CD3+&CD4+&FOXP3+&CD39+in region 2 outside (0-200μm) cell count	57		CD3+&CD4+&FOXP3+&CD39+in region 2 inside (0-200μm) cell count	66
CD3+&CD4+&FOXP3+&CD39+in region 2 outside (200-400μm) cell count	55		CD3+&CD4+&FOXP3+&CD39+in region 2 inside (200-400μm) cell count	67
CD3+&CD4+&FOXP3+&CD39+in region 2 outside (400-600μm) cell count	70		CD3+&CD4+&FOXP3+&CD39+in region 2 inside (400-600μm) cell count	37
CD3+&CD4+&FOXP3+&CD39+in region 2 outside (600-800μm) cell count	53		CD3+&CD4+&FOXP3+&CD39+in region 2 inside (600-800μm) cell count	76
CD3+&CD4+&FOXP3+&CD39+in region 2 outside (800-1000μm) cell count	45		CD3+&CD4+&FOXP3+&CD39+in region 2 inside (800-1000μm) cell count	13
Region 1 outside（0-200μm）area ( μm²)	2.56961e+06		Region 2 outside（0-200μm）area ( μm²)	1.66258e+06
Region 1 outside（200-400μm）area ( μm²)	2.76116e+06		Region 2 outside（200-400μm）area ( μm²)	1895551
Region 1 outside（400-600μm）area ( μm²)	2.98193e+06		Region 2 outside（400-600μm）area ( μm²)	2.12714e+06
Region 1 outside（600-800μm）area ( μm²)	3.19319e+06		Region 2 outside（600-800μm）area ( μm²)	2.35433e+06
Region 1 outside（800-1000μm）area ( μm²)	3231320		Region 2 outside（800-1000μm）area ( μm²)	2.58221e+06
Region 1 inside（0-200μm）area ( μm²)	2.33697e+06		Region 2 inside（0-200μm）area ( μm²)	1415176
Region 1 inside（200-400μm）area ( μm²)	2024880		Region 2 inside（200-400μm）area ( μm²)	1.13469e+06
Region 1 inside（400-600μm）area ( μm²)	1.74294e+06		Region 2 inside（400-600μm）area ( μm²)	814850
Region 1 inside（600-800μm）area ( μm²)	1.45601e+07		Region 2 inside（600-800μm）area ( μm²)	496196
Region 1 inside（800-1000μm）area ( μm²)	1.11525e+06		Region 2 inside（800-1000μm）area ( μm²)	210437

## Sheet: Table B8
Densities of various immune cells within and outside the boundaries of ROI 1 and ROI 2 at different distances (Panel 2)
Sample（Panel 2）	Right lung specimen	Infiltrating Density			Infiltrating Density
Region Of Interest	ROI 01			ROI 1
PD1+in region 1 outside (0-200μm） cell count	168		PD1+in region 1 inside (0-200μm） cell count	345
PD1+in region 1 outside (200-400μm） cell count	211		PD1+in region 1 inside (200-400μm） cell count	137
PD1+in region 1 outside (400-600μm） cell count	288		PD1+in region 1 inside (400-600μm） cell count	98
PD1+in region 1 outside (600-800μm） cell count	286	8.6739e-05	PD1+in region 1 inside (600-800μm） cell count	60	3.87457e-05
PD1+in region 1 outside (800-1000μm） cell count	258		PD1+in region 1 inside (800-1000μm） cell count	22
PDL1+in region 1 outside (0-200μm） cell count	994		PDL1+in region 1 inside (0-200μm） cell count	2038
PDL1+in region 1 outside (200-400μm） cell count	832		PDL1+in region 1 inside (200-400μm） cell count	965
PDL1+in region 1 outside (400-600μm） cell count	1047		PDL1+in region 1 inside (400-600μm） cell count	470
PDL1+in region 1 outside (600-800μm） cell count	1054	0.000319661	PDL1+in region 1 inside (600-800μm） cell count	442	0.000285427
PDL1+in region 1 outside (800-1000μm） cell count	1284		PDL1+in region 1 inside (800-1000μm） cell count	280
CD68+&CD163+in region 1 outside (0-200μm） cell count	712		CD68+&CD163+in region 1 inside (0-200μm） cell count	801
CD68+&CD163+in region 1 outside (200-400μm） cell count	437		CD68+&CD163+in region 1 inside (200-400μm） cell count	364
CD68+&CD163+in region 1 outside (400-600μm） cell count	487		CD68+&CD163+in region 1 inside (400-600μm） cell count	160
CD68+&CD163+in region 1 outside (600-800μm） cell count	423	0.000128289	CD68+&CD163+in region 1 inside (600-800μm） cell count	136	8.78236e-05
CD68+&CD163+in region 1 outside (800-1000μm） cell count	475		CD68+&CD163+in region 1 inside (800-1000μm） cell count	53
CD68+&CD163-in region 1 outside (0-200μm） cell count	133		CD68+&CD163-in region 1 inside (0-200μm） cell count	277
CD68+&CD163-in region 1 outside (200-400μm） cell count	137		CD68+&CD163-in region 1 inside (200-400μm） cell count	188
CD68+&CD163-in region 1 outside (400-600μm） cell count	148		CD68+&CD163-in region 1 inside (400-600μm） cell count	107
CD68+&CD163-in region 1 outside (600-800μm） cell count	179	5.42877e-05	CD68+&CD163-in region 1 inside (600-800μm） cell count	49	3.16423e-05
CD68+&CD163-in region 1 outside (800-1000μm） cell count	183		CD68+&CD163-in region 1 inside (800-1000μm） cell count	28
CD8+&PDL1+in region 1 outside (0-200μm） cell count	131		CD8+&PDL1+in region 1 inside (0-200μm） cell count	287
CD8+&PDL1+in region 1 outside (200-400μm） cell count	115		CD8+&PDL1+in region 1 inside (200-400μm） cell count	24
CD8+&PDL1+in region 1 outside (400-600μm） cell count	111		CD8+&PDL1+in region 1 inside (400-600μm） cell count	7
CD8+&PDL1+in region 1 outside (600-800μm） cell count	145		CD8+&PDL1+in region 1 inside (600-800μm） cell count	16
CD8+&PDL1+in region 1 outside (800-1000μm） cell count	158		CD8+&PDL1+in region 1 inside (800-1000μm） cell count	6
CD68+&PDL1+in region 1 outside (0-200μm） cell count	221		CD68+&PDL1+in region 1 inside (0-200μm） cell count	260
CD68+&PDL1+in region 1 outside (200-400μm） cell count	195		CD68+&PDL1+in region 1 inside (200-400μm） cell count	68
CD68+&PDL1+in region 1 outside (400-600μm） cell count	243		CD68+&PDL1+in region 1 inside (400-600μm） cell count	16
CD68+&PDL1+in region 1 outside (600-800μm） cell count	236		CD68+&PDL1+in region 1 inside (600-800μm） cell count	8
CD68+&PDL1+in region 1 outside (800-1000μm） cell count	278		CD68+&PDL1+in region 1 inside (800-1000μm） cell count	2
CD68+&CD163+&PD1+in region 1 outside (0-200μm） cell count	4		CD68+&CD163+&PD1+in region 1 inside (0-200μm） cell count	14
CD68+&CD163+&PD1+in region 1 outside (200-400μm） cell count	3		CD68+&CD163+&PD1+in region 1 inside (200-400μm） cell count	7
CD68+&CD163+&PD1+in region 1 outside (400-600μm） cell count	1		CD68+&CD163+&PD1+in region 1 inside (400-600μm） cell count	1
CD68+&CD163+&PD1+in region 1 outside (600-800μm） cell count	1		CD68+&CD163+&PD1+in region 1 inside (600-800μm） cell count	2
CD68+&CD163+&PD1+in region 1 outside (800-1000μm） cell count	2		CD68+&CD163+&PD1+in region 1 inside (800-1000μm） cell count	0
CD68+&CD163+&PDL1+in region 1 outside (0-200μm） cell count	209		CD68+&CD163+&PDL1+in region 1 inside (0-200μm） cell count	222
CD68+&CD163+&PDL1+in region 1 outside (200-400μm） cell count	177		CD68+&CD163+&PDL1+in region 1 inside (200-400μm） cell count	59
CD68+&CD163+&PDL1+in region 1 outside (400-600μm） cell count	224		CD68+&CD163+&PDL1+in region 1 inside (400-600μm） cell count	10
CD68+&CD163+&PDL1+in region 1 outside (600-800μm） cell count	194		CD68+&CD163+&PDL1+in region 1 inside (600-800μm） cell count	6
CD68+&CD163+&PDL1+in region 1 outside (800-1000μm） cell count	232		CD68+&CD163+&PDL1+in region 1 inside (800-1000μm） cell count	0
CD68+&CD163-&PD1+in region 1 outside (0-200μm） cell count	0		CD68+&CD163-&PD1+in region 1 inside (0-200μm） cell count	5
CD68+&CD163-&PD1+in region 1 outside (200-400μm） cell count	1		CD68+&CD163-&PD1+in region 1 inside (200-400μm） cell count	3
CD68+&CD163-&PD1+in region 1 outside (400-600μm） cell count	2		CD68+&CD163-&PD1+in region 1 inside (400-600μm） cell count	2
CD68+&CD163-&PD1+in region 1 outside (600-800μm） cell count	6		CD68+&CD163-&PD1+in region 1 inside (600-800μm） cell count	2
CD68+&CD163-&PD1+in region 1 outside (800-1000μm） cell count	2		CD68+&CD163-&PD1+in region 1 inside (800-1000μm） cell count	1
CD68+&CD163-&PDL1+in region 1 outside (0-200μm） cell count	12		CD68+&CD163-&PDL1+in region 1 inside (0-200μm） cell count	38
CD68+&CD163-&PDL1+in region 1 outside (200-400μm） cell count	18		CD68+&CD163-&PDL1+in region 1 inside (200-400μm） cell count	9
CD68+&CD163-&PDL1+in region 1 outside (400-600μm） cell count	19		CD68+&CD163-&PDL1+in region 1 inside (400-600μm） cell count	6
CD68+&CD163-&PDL1+in region 1 outside (600-800μm） cell count	42		CD68+&CD163-&PDL1+in region 1 inside (600-800μm） cell count	2
CD68+&CD163-&PDL1+in region 1 outside (800-1000μm） cell count	46		CD68+&CD163-&PDL1+in region 1 inside (800-1000μm） cell count	2
CD8+&PD1+in region 1 outside (0-200μm） cell count	20		CD8+&PD1+in region 1 inside (0-200μm） cell count	51
CD8+&PD1+in region 1 outside (200-400μm） cell count	24		CD8+&PD1+in region 1 inside (200-400μm） cell count	4
CD8+&PD1+in region 1 outside (400-600μm） cell count	34		CD8+&PD1+in region 1 inside (400-600μm） cell count	4
CD8+&PD1+in region 1 outside (600-800μm） cell count	26		CD8+&PD1+in region 1 inside (600-800μm） cell count	6
CD8+&PD1+in region 1 outside (800-1000μm） cell count	25		CD8+&PD1+in region 1 inside (800-1000μm） cell count	2
CD68+&PD1+in region 1 outside (0-200μm） cell count	4		CD68+&PD1+in region 1 inside (0-200μm） cell count	19
CD68+&PD1+in region 1 outside (200-400μm） cell count	4		CD68+&PD1+in region 1 inside (200-400μm） cell count	10
CD68+&PD1+in region 1 outside (400-600μm） cell count	3		CD68+&PD1+in region 1 inside (400-600μm） cell count	3
CD68+&PD1+in region 1 outside (600-800μm） cell count	7		CD68+&PD1+in region 1 inside (600-800μm） cell count	4
CD68+&PD1+in region 1 outside (800-1000μm） cell count	4		CD68+&PD1+in region 1 inside (800-1000μm） cell count	1
Region Of Interest	ROI 02			ROI 2
PD1+in region 2 outside (0-200μm） cell count	216		PD1+in region 2 inside (0-200μm） cell count	307
PD1+in region 2 outside (200-400μm） cell count	248		PD1+in region 2 inside (200-400μm） cell count	248
PD1+in region 2 outside (400-600μm） cell count	268		PD1+in region 2 inside (400-600μm） cell count	151
PD1+in region 2 outside (600-800μm） cell count	322	0.000122312	PD1+in region 2 inside (600-800μm） cell count	177	0.000297166
PD1+in region 2 outside (800-1000μm） cell count	309		PD1+in region 2 inside (800-1000μm） cell count	72
PDL1+in region 2 outside (0-200μm） cell count	2382		PDL1+in region 2 inside (0-200μm） cell count	4993
PDL1+in region 2 outside (200-400μm） cell count	1735		PDL1+in region 2 inside (200-400μm） cell count	3786
PDL1+in region 2 outside (400-600μm） cell count	1671		PDL1+in region 2 inside (400-600μm） cell count	2799
PDL1+in region 2 outside (600-800μm） cell count	1981	0.000752485	PDL1+in region 2 inside (600-800μm） cell count	2020	0.00339139
PDL1+in region 2 outside (800-1000μm） cell count	2185		PDL1+in region 2 inside (800-1000μm） cell count	861
CD68+&CD163+in region 2 outside (0-200μm） cell count	776		CD68+&CD163+in region 2 inside (0-200μm） cell count	635
CD68+&CD163+in region 2 outside (200-400μm） cell count	678		CD68+&CD163+in region 2 inside (200-400μm） cell count	342
CD68+&CD163+in region 2 outside (400-600μm） cell count	549		CD68+&CD163+in region 2 inside (400-600μm） cell count	287
CD68+&CD163+in region 2 outside (600-800μm） cell count	581	0.000220693	CD68+&CD163+in region 2 inside (600-800μm） cell count	1213	0.00203651
CD68+&CD163+in region 2 outside (800-1000μm） cell count	510		CD68+&CD163+in region 2 inside (800-1000μm） cell count	119
CD68+&CD163-in region 2 outside (0-200μm） cell count	284		CD68+&CD163-in region 2 inside (0-200μm） cell count	359
CD68+&CD163-in region 2 outside (200-400μm） cell count	241		CD68+&CD163-in region 2 inside (200-400μm） cell count	235
CD68+&CD163-in region 2 outside (400-600μm） cell count	217		CD68+&CD163-in region 2 inside (400-600μm） cell count	199
CD68+&CD163-in region 2 outside (600-800μm） cell count	271	0.00010294	CD68+&CD163-in region 2 inside (600-800μm） cell count	144	0.000241763
CD68+&CD163-in region 2 outside (800-1000μm） cell count	304		CD68+&CD163-in region 2 inside (800-1000μm） cell count	72
CD8+&PDL1+in region 2 outside (0-200μm） cell count	313		CD8+&PDL1+in region 2 inside (0-200μm） cell count	739
CD8+&PDL1+in region 2 outside (200-400μm） cell count	241		CD8+&PDL1+in region 2 inside (200-400μm） cell count	512
CD8+&PDL1+in region 2 outside (400-600μm） cell count	226		CD8+&PDL1+in region 2 inside (400-600μm） cell count	330
CD8+&PDL1+in region 2 outside (600-800μm） cell count	316		CD8+&PDL1+in region 2 inside (600-800μm） cell count	244
CD8+&PDL1+in region 2 outside (800-1000μm） cell count	256		CD8+&PDL1+in region 2 inside (800-1000μm） cell count	144
CD68+&PDL1+in region 2 outside (0-200μm） cell count	418		CD68+&PDL1+in region 2 inside (0-200μm） cell count	571
CD68+&PDL1+in region 2 outside (200-400μm） cell count	311		CD68+&PDL1+in region 2 inside (200-400μm） cell count	352
CD68+&PDL1+in region 2 outside (400-600μm） cell count	240		CD68+&PDL1+in region 2 inside (400-600μm） cell count	270
CD68+&PDL1+in region 2 outside (600-800μm） cell count	313		CD68+&PDL1+in region 2 inside (600-800μm） cell count	210
CD68+&PDL1+in region 2 outside (800-1000μm） cell count	317		CD68+&PDL1+in region 2 inside (800-1000μm） cell count	107
CD68+&CD163+&PD1+in region 2 outside (0-200μm） cell count	5		CD68+&CD163+&PD1+in region 2 inside (0-200μm） cell count	6
CD68+&CD163+&PD1+in region 2 outside (200-400μm） cell count	3		CD68+&CD163+&PD1+in region 2 inside (200-400μm） cell count	7
CD68+&CD163+&PD1+in region 2 outside (400-600μm） cell count	6		CD68+&CD163+&PD1+in region 2 inside (400-600μm） cell count	11
CD68+&CD163+&PD1+in region 2 outside (600-800μm） cell count	9		CD68+&CD163+&PD1+in region 2 inside (600-800μm） cell count	7
CD68+&CD163+&PD1+in region 2 outside (800-1000μm） cell count	3		CD68+&CD163+&PD1+in region 2 inside (800-1000μm） cell count	4
CD68+&CD163+&PDL1+in region 2 outside (0-200μm） cell count	330		CD68+&CD163+&PDL1+in region 2 inside (0-200μm） cell count	366
CD68+&CD163+&PDL1+in region 2 outside (200-400μm） cell count	242		CD68+&CD163+&PDL1+in region 2 inside (200-400μm） cell count	204
CD68+&CD163+&PDL1+in region 2 outside (400-600μm） cell count	182		CD68+&CD163+&PDL1+in region 2 inside (400-600μm） cell count	160
CD68+&CD163+&PDL1+in region 2 outside (600-800μm） cell count	241		CD68+&CD163+&PDL1+in region 2 inside (600-800μm） cell count	115
CD68+&CD163+&PDL1+in region 2 outside (800-1000μm） cell count	227		CD68+&CD163+&PDL1+in region 2 inside (800-1000μm） cell count	65
CD68+&CD163-&PD1+in region 2 outside (0-200μm） cell count	5		CD68+&CD163-&PD1+in region 2 inside (0-200μm） cell count	11
CD68+&CD163-&PD1+in region 2 outside (200-400μm） cell count	2		CD68+&CD163-&PD1+in region 2 inside (200-400μm） cell count	9
CD68+&CD163-&PD1+in region 2 outside (400-600μm） cell count	3		CD68+&CD163-&PD1+in region 2 inside (400-600μm） cell count	4
CD68+&CD163-&PD1+in region 2 outside (600-800μm） cell count	2		CD68+&CD163-&PD1+in region 2 inside (600-800μm） cell count	5
CD68+&CD163-&PD1+in region 2 outside (800-1000μm） cell count	8		CD68+&CD163-&PD1+in region 2 inside (800-1000μm） cell count	1
CD68+&CD163-&PDL1+in region 2 outside (0-200μm） cell count	88		CD68+&CD163-&PDL1+in region 2 inside (0-200μm） cell count	205
CD68+&CD163-&PDL1+in region 2 outside (200-400μm） cell count	69		CD68+&CD163-&PDL1+in region 2 inside (200-400μm） cell count	148
CD68+&CD163-&PDL1+in region 2 outside (400-600μm） cell count	58		CD68+&CD163-&PDL1+in region 2 inside (400-600μm） cell count	110
CD68+&CD163-&PDL1+in region 2 outside (600-800μm） cell count	72		CD68+&CD163-&PDL1+in region 2 inside (600-800μm） cell count	95
CD68+&CD163-&PDL1+in region 2 outside (800-1000μm） cell count	90		CD68+&CD163-&PDL1+in region 2 inside (800-1000μm） cell count	42
CD8+&PD1+in region 2 outside (0-200μm） cell count	21		CD8+&PD1+in region 2 inside (0-200μm） cell count	48
CD8+&PD1+in region 2 outside (200-400μm） cell count	28		CD8+&PD1+in region 2 inside (200-400μm） cell count	47
CD8+&PD1+in region 2 outside (400-600μm） cell count	25		CD8+&PD1+in region 2 inside (400-600μm） cell count	23
CD8+&PD1+in region 2 outside (600-800μm） cell count	23		CD8+&PD1+in region 2 inside (600-800μm） cell count	36
CD8+&PD1+in region 2 outside (800-1000μm） cell count	32		CD8+&PD1+in region 2 inside (800-1000μm） cell count	18
CD68+&PD1+in region 2 outside (0-200μm） cell count	10		CD68+&PD1+in region 2 inside (0-200μm） cell count	17
CD68+&PD1+in region 2 outside (200-400μm） cell count	5		CD68+&PD1+in region 2 inside (200-400μm） cell count	16
CD68+&PD1+in region 2 outside (400-600μm） cell count	9		CD68+&PD1+in region 2 inside (400-600μm） cell count	15
CD68+&PD1+in region 2 outside (600-800μm） cell count	11		CD68+&PD1+in region 2 inside (600-800μm） cell count	12
CD68+&PD1+in region 2 outside (800-1000μm） cell count	11		CD68+&PD1+in region 2 inside (800-1000μm） cell count	5
Region 1 outside（0-20μm）area ( μm²)	2.92599e+06		Region 1 inside（0-200μm）area ( μm²)	2.85183e+06
Region 1 outside（200-40μm）area ( μm²)	2897760		Region 1 inside（200-400μm）area ( μm²)	2.41006e+06
Region 1 outside（400-600μm）area ( μm²)	3.08755e+06		Region 1 inside（400-600μm）area ( μm²)	2019621
Region 1 outside（600-800μm）area ( μm²)	3.29725e+06		Region 1 inside（600-800μm）area ( μm²)	1.54856e+06
Region 1 outside（800-1000μm）area ( μm²)	3.52191e+06		Region 1 inside（800-1000μm）area ( μm²)	860733
Region 2 outside（0-200μm）area ( μm²)	2.10393e+06		Region 2 inside（0-200μm）area ( μm²)	1.84234e+06
Region 2 outside（200-400μm）area ( μm²)	2.21758e+06		Region 2 inside（200-400μm）area ( μm²)	1.24058e+06
Region 2 outside（400-600μm）area ( μm²)	2.41523e+06		Region 2 inside（400-600μm）area ( μm²)	902698
Region 2 outside（600-800μm）area ( μm²)	2.63261e+06		Region 2 inside（600-800μm）area ( μm²)	595626
Region 2 outside（800-1000μm）area ( μm²)	2.84673e+06		Region 2 inside（800-1000μm）area ( μm²)	289525

## Sheet: Table B9
Densities of various immune cells within and outside the boundaries of ROI 1 and ROI 2 at different distances (Panel 3)
Sample（Panel 3）	Right lung specimen	Infiltrating Density			Infiltrating Density
Region Of Interest	ROI 1			ROI 1
CD16+&CD56+in region 1 outside (0-200μm） cell count	4		CD16+&CD56+in region 1 inside (0-200μm） cell count	2
CD16+&CD56+in region 1 outside (200-400μm） cell count	1		CD16+&CD56+in region 1 inside (200-400μm） cell count	0
CD16+&CD56+in region 1 outside (400-600μm） cell count	2		CD16+&CD56+in region 1 inside (400-600μm） cell count	1
CD16+&CD56+in region 1 outside (600-800μm） cell count	0	0	CD16+&CD56+in region 1 inside (600-800μm） cell count	3	2.01693e-06
CD16+&CD56+in region 1 outside (800-1000μm） cell count	1		CD16+&CD56+in region 1 inside (800-1000μm） cell count	1
LAG3+&TIM3+in region 1 outside (0-200μm） cell count	129		LAG3+&TIM3+in region 1 inside (0-200μm） cell count	272
LAG3+&TIM3+in region 1 outside (20-400μm） cell count	93		LAG3+&TIM3+in region 1 inside (200-400μm） cell count	141
LAG3+&TIM3+in region 1 outside (400-600μm） cell count	121		LAG3+&TIM3+in region 1 inside (400-600μm） cell count	42
LAG3+&TIM3+in region 1 outside (600-800μm） cell count	117		LAG3+&TIM3+in region 1 inside (600-800μm） cell count	23
LAG3+&TIM3+in region 1 outside (800--1000μm） cell count	167		LAG3+&TIM3+in region 1 inside (800-1000μm） cell count	9
LAG3+in region 1 outside (0-200μm） cell count	504		LAG3+in region 1 inside (0-200μm） cell count	601
LAG3+in region 1 outside (200-400μm） cell count	441		LAG3+in region 1 inside (200-400μm） cell count	409
LAG3+in region 1 outside (400-600μm） cell count	514		LAG3+in region 1 inside (400-600μm） cell count	175
LAG3+in region 1 outside (600-800μm） cell count	479	0.00014634	LAG3+in region 1 inside (600-800μm） cell count	129	8.67282e-05
LAG3+in region 1 outside (800-1000μm） cell count	530		LAG3+in region 1 inside (800-1000μm） cell count	85
TIM3+in region 1 outside (0-200μm） cell count	2175		TIM3+in region 1 inside (0-200μm） cell count	3395
TIM3+in region 1 outside (200-400μm） cell count	1594		TIM3+in region 1 inside (200-400μm） cell count	1855
TIM3+in region 1 outside (400-600μm） cell count	1964		TIM3+in region 1 inside (400-600μm） cell count	805
TIM3+in region 1 outside (600-800μm） cell count	1875	0.000572834	TIM3+in region 1 inside (600-800μm） cell count	499	0.000335483
TIM3+in region 1 outside (800-1000μm） cell count	1946		TIM3+in region 1 inside (800-1000μm） cell count	350
Region Of Interest	ROI 2			ROI 2
CD16+&CD56+in region 2 outside (0-200μm） cell count	2		CD16+&CD56+in region 2 inside (0-200μm） cell count	0
CD16+&CD56+in region 2 outside (200-400μm） cell count	3		CD16+&CD56+in region 2 inside (200-400μm） cell count	2
CD16+&CD56+in region 2 outside (400-600μm） cell count	5		CD16+&CD56+in region 2 inside (400-600μm） cell count	0
CD16+&CD56+in region 2 outside (600-800μm） cell count	0	0	CD16+&CD56+in region 2 inside (600-800μm） cell count	1	1.48812e-06
CD16+&CD56+in region 2 outside (800-1000μm） cell count	1		CD16+&CD56+in region 2 inside (800-1000μm） cell count	0
LAG3+&TIM3+in region 2 outside (0-200μm） cell count	187		LAG3+&TIM3+in region 2 inside (0-200μm） cell count	413
LAG3+&TIM3+in region 2 outside (200-400μm） cell count	197		LAG3+&TIM3+in region 2 inside (200-400μm） cell count	409
LAG3+&TIM3+in region 2 outside (400-600μm） cell count	208		LAG3+&TIM3+in region 2 inside (400-600μm） cell count	253
LAG3+&TIM3+in region 2 outside (600-800μm） cell count	206		LAG3+&TIM3+in region 2 inside (600-800μm） cell count	212
LAG3+&TIM3+in region 2 outside (800-1000μm） cell count	208		LAG3+&TIM3+in region 2 inside (800-1000μm） cell count	86
LAG3+in region 2 outside (0-200μm） cell count	450		LAG3+in region 2 inside (0-200μm） cell count	731
LAG3+in region 2 outside (200-400μm） cell count	465		LAG3+in region 2 inside (200-400μm） cell count	680
LAG3+in region 2 outside (400-600μm） cell count	570		LAG3+in region 2 inside (400-600μm） cell count	416
LAG3+in region 2 outside (600-800μm） cell count	567	0.000206084	LAG3+in region 2 inside (600-800μm） cell count	366	0.000544652
LAG3+in region 2 outside (800-1000μm） cell count	589		LAG3+in region 2 inside (800-1000μm） cell count	156
TIM3+in region 2 outside (0-200μm） cell count	2362		TIM3+in region 2 inside (0-200μm） cell count	3506
TIM3+in region 2 outside (200-400μm） cell count	2207		TIM3+in region 2 inside (200-400μm） cell count	2728
TIM3+in region 2 outside (400-600μm） cell count	2292		TIM3+in region 2 inside (400-600μm） cell count	1936
TIM3+in region 2 outside (600-800μm） cell count	2511	0.000912658	TIM3+in region 2 inside (600-800μm） cell count	1396	0.00207742
TIM3+in region 2 outside (800-1000μm） cell count	2618		TIM3+in region 2 inside (800-1000μm） cell count	653
Region 1 inside（0-200μm）area ( μm²)	2397736		Region 1 outside（0-200μm）area ( μm²)	2.62747e+06
Region 1 inside（200-400μm）area ( μm²)	2.11578e+06		Region 1 outside（200-400μm）area ( μm²)	2823256
Region 1 inside（400-600μm）area ( μm²)	1.80284e+06		Region 1 outside（400-600μm）area ( μm²)	3.04853e+06
Region 1 inside（600-800μm）area ( μm²)	1487406		Region 1 outside（600-800μm）area ( μm²)	3.2732e+06
Region 1 inside（800-1000μm）area ( μm²)	1.13584e+06		Region 1 outside（800-1000μm）area ( μm²)	3.42272e+06
Region 2 outside（0-200μm）area ( μm²)	2256601		Region 2 intside（0-200μm）area ( μm²)	2.02129e+06
Region 2 outside（200-400μm）area ( μm²)	2.36691e+06		Region 2 intside（200-400μm）area ( μm²)	1.4278e+06
Region 2 outside（400-600μm）area ( μm²)	2539949		Region 2 intside（400-600μm）area ( μm²)	1.00012e+06
Region 2 outside（600-800μm）area ( μm²)	2751304		Region 2 intside（600-800μm）area ( μm²)	671989
Region 2 outside（800-1000μm）area ( μm²)	2974404		Region 2 intside（800-1000μm）area ( μm²)	313294
